# Supplementary material for: Bone marrow involvement in patients with metastatic castration sensitive prostate cancer
Source: PLoS One. 2022 Jul 21;17(7):e0270956. doi: 10.1371/journal.pone.0270956 (PMC9302741; doi:10.1371/journal.pone.0270956)
Supplement: S1 Data — (XLSX) [file pone.0270956.s001.xlsx]

## Sheet: Sheet1
age at diagnosis	metastatic sites	number of organ mets, 1= 1, more than 1 = 2	Gleason score (GS)	GLEASON SCORE (GS) cutoff 8. < 8 = 1; ≥ 8 = 2	Bone marrow (BM) metastasis: no = 0, yes = 1	visceral metastasis: no = 0, yes = 1	baseline PSA (ng/ml) before starting ADT	ECOG PS	ALP cuoff 130; < 130 = 1, ≥ 130 = 2	ALP value	calcium	low plat 1, normal plat 2	Plat	Hb	Prior local therapy? Yes 1/ no 2, if yes: surgery or radiotherapy	High volume: yes = 1, or no = 0	number of bone lesions: < 3 = 1, ≥ 3 = 2	High risk: yes = 1, or no = 0	received docetaxel for hormone sensetive setting (within 4 months of diagnosis): yes = 1, no= 0	RECEIVED UPFRONT ABIRATERONE; yes = 1, no = 0	upfront docetaxel or abiraterone: yes = 1, no = 0	PSA progression (yes = 1, or no = 0)	PSA PFS (months)	suvival event (alive or dead): alive = 0, dead = 1	overall survival (months)
62	bone	1	8	2	0	0		0	1	108	9.8	2	260	13.6	no	1	2	1	0	0	0	0	1.4	0	1.4
70	bone	1	9	2	0	0		0	1	117	9.7	2	224	12.9	yes , prostatectomy	0	1	0	0	0	0	0	87.1	0	87.1
54	LN	1	7	1	0	0		0	1	57	9.1	2	195	13.5	no	0		0	0	0	0	1	28.2	0	48.9
66	bone and liver	2	9	2	0	1	24	1	2	256	9.9	2	163	14	no	1	2	1	0	0	0	1	3.8	1	14.7
69	bone and LN	2	9	2	0	0	2900	2	1	77	8.8	2	280	9.4	no	1	2	1	0	0	0	1	7.4	1	10.6
57	bone	1	8	2	0	0	48	1	2	131	8.5	2	372	10.1	no	not assessable (no baseline bone scan)	2	1	0	0	0	1	34.1	1	37.7
56	LN	1	9	2	0	0	3.8	0	1	92	9.8	1	141	12.8	yes, radiotherapy	0		0	0	0	0	1	3.6	1	42.1
72	bone	1	7	1	0	0	17	0	1	61	10	2	209	14.1	no	0	1	0	0	0	0	0	76.1	0	76.1
69	bone	1	10	2	0	0	1.1	0	2	1252	9.5	2	239	11.6	no	1	2	1	0	0	0	1	10.4	0	17.4
70	bone	1	8	2	0	0	8.4	0	2	313		2	312	13.3	no	1	2	1	0	0	0	1	54.7	0	76
61	LN	1	8	2	0	0	46.3	0	1	42	9.1	2	268	12.7	no	0		0	0	0	0	0	34.7	0	34.7
76	bone	1	8	2	0	0	56	1	1	83	10.1	2	197	14	no	0	2	1	0	0	0	1		1	47.4
70	bone	1	9	2	0	0	194	1	1	75	8.6	2	282	11.1		0	2	1	0	0	0	1	10.1	1	58.5
63	bone, BM	2	9	2	1	0	12	1	1	56	9.6	2	251	13.4	yes; prostatectomy	1	2	1	0	0	0	1	4.7	1	50.2
64	bone, LN	2	9	2	0	0	15	0	1	86	10	2	372	15.6	no	0	1	0	0	0	0	0	69.1	0	69.1
65	LN	1	8	2	0	0		1	1	92	9.5	2	253	13.4	no	0		0	0	0	0	1	8.6	1	25.7
67	lung, LN, bone	2	9	2	0	1	168	1	2	213	10.3	2	268	16.3	no	1	2	1	0	0	0	1	12	1	47.2
58	bone	1	9	2	0	0	13	2	2	270	8.8	2	158	11.5	yes; prostatectomy	1	2	1	0	0	0	1	7.1	1	17.1
76	bone, LN	2	9	2	0	0	969	1	2	799	8.3	2	374	9.1	no	1	2	1	0	0	0	1	9.1	1	22.4
70	bone, liver, and LN	2	8	2	0	1	1000	1	2	615	9.1	2	303	12.6	no	1	2	1	0	0	0	1	7.2	1	51.1
71	bone	1	9	2	0	0	97.1	2	2	740	7.9	1	141	9.7	no	1	2	1	0	0	0	1	5.3	1	9.7
75	LN, lung	2	8	2	0	1	461	0	1	100	8.8	2	235	14.9	no	1		1	0	0	0	0	63.1	0	63.1
59	LN	1	9	2	0	0	168	0	1	73	10.2	2	345	12.6	no	0		0	0	0	0	1	13.5	1	61.5
81	bone	1	7	1	0	0	40	0	1	78	9.1	2	208	13.8	no	0	1	0	0	0	0			0	46.6
59	bone	1	8	2	0	0	11.5	0	1	91	9.8	2	260	15.2	no	0	1	0	0	0	0	1	33.8	0	65.5
64	bone	1	9	2	0	0	100	0	2	1246	8.6	2	185	13	no	1	2	1	0	0	0	1	8.9	0	15.3
57	bone	1	8	2	0	0	53	0	1	59	9	2	545	13.9	no	1	2	1	0	0	0	1	55.9	1	55.9
63	bone	1	7	1	0	0	1000	0	2	807	9.1	1	82	10.9	no	1	1	0	0	0	0	1	6.6	1	7.5
83	LN, rectal wall invasion	1			0	0	116	1	1	77	9.6	2	239	15	no	0		0	0	0	0	1	12.9	0	16.5
61	LN, bone	2	8	2	0	0	47.5	1	1	88	10.3	2	269	15	no	0	1	0	0	0	0	1	14.4	1	40.4
70	LN,bone	2	9	2	0	0	1000	1	1	75	7.4	2	174	11.1	no	1	2	1	0	0	0	1	11.3	1	42
63	bone	1	7	1	0	0	344	0	1	119	9.4	2	356	14.9	no	1	1	0	0	0	0	1	48	0	53.6
71	bone	1	9	2	0	0	240	0	2	650	8	2	226	13.9	no	1	2	1	0	0	0	0	49.1	0	49.1
67	Bone	1	10	2	0	0	83	1	2	400	9.6	2	301	12.8	No	1	2	1	0	0	0	1	12	1	47.1
55	Bone	1	9	2	0	0	99	0	2	3177	7.6	2	165	9.1	no	1	2	1	1	0	1	1	4.8	1	23.2
89	Bone, LN	2	9	2	1	0	185	3	1	74	9.6	1	135	10.4	no	1	2	1	0	0	0	1	6.3	1	9.3
72	Bone, lung	2	9	2	0	1	17		1	59	9.3	2	328	13.6	no	1	2	1	0	0	0	1	44.2	0	54
66	Bone, LN	2	9	2	0	0	173	1	1	76	9.2	2	274	14.5	no	1	2	1	0	0	0	1	19.8	1	37.7
80	Bone, LN, liver	2	10	2	0	1	144	0	1	63	8.7	2	184	11.6	no	1	2	1	1	0	1	1	12.1	1	15.5
80	bone, LN (not intially)	2	9	2	0	0	147	1	2	179	9.5	2	264	14.8	no	1	2	1	0	0	0	1	11.5	1	29.6
66	Bone, LN	2	9	2	0	0	1000	0	2	152	9.9	2	178	13.8	no	1	2	1	0	0	0	1	22.5	0	49.3
65	Bone, LN	2	9	2	0	0	17	1	1	75	9.8	2	232	14.2	no	1	2	1	0	0	0	1	10.9	1	33.7
52	Bone, lung	2	9	2	0	1	124	0	2	360	10.2	2	280	15.3	no	1	2	1	1	0	1	0	53.2	0	53.2
63	Bone	1	9	2	0	0	30	0	1	93	9.9	2	210	13.7	no	1	2	1	0	0	0	0	17.8	0	17.8
64	Bone	1	9	2	1	0	100	0	2	393	8	2	201	10.8	no	1	2	1	0	0	0	1	13.8	1	49.5
63	Bone	1	8	2	0	0	81	0	2	155	9.3	2	179	13.9	no	0	1	0	0	0	0	1	46.4	0	48.3
65	Bone, LN	2	9	2	0	0	673	0	2	143	8.9	2	219	9.9	No	1	2	1	1	0	1	1	40.2	0	50.3
76	bone, LN	2	7	1	0	0	18	0	1	129	9.6	2	178	15.4	yes , prostatectomy: 2004, salvage RT: 2007, HTx (2008 till Dx of mets)	1	2	1	1	0	1	1	5.7	0	25.3
64	Bone	1	8	2	0	0	11	0	1	56	9.6	2	239	14.2	no	1	2	1	1	0	1	1	15.5	0	18.6
57	bone, LN, liver	2	9	2	0	1	42	2	2	570	8.7	2	340	10.4	no	1	2	1	1	0	1	1	3.1	1	14.5
68	bone, LN	2	9	2	0	0	1000	0	1	75	9.8	2	284	13	no	1	2	1	1	0	1	1	36.7	0	48.4
74	bone	1	6	1	0	0	1764	1	1	92	9.4	2	364	11.8	no	1	1	0	0	0	0	0	12.3	1	12.3
80	bone	1	9	2	0	0	50	0	1	101	9.4	2	234	10.6	no	0	1	0	0	0	0	0	44.6	0	44.6
67	bone, LN	2	9	2	0	0	1000	0	1	128	9.6	2	218	14.6	no	1	2	1	1	0	1	0	43.2	0	43.2
73	bone	1	9	2	0	0	238	1	1	90	8.6	2	368	14.7	no	0	1	0	1	0	1	1	26.3	1	35.4
58	bone, LN	2	9	2	0	0	100	2	1	116	9.8	2	278	17.3	no	1	2	1	0	0	0	1	11.8	1	17.7
70	bone,LN	2	7	1	0	0	100	0	1	119	8.4	2	267	13.9	no	1	2	1	0	0	0	1	33	0	43.5
59	LN	1	8	2	0	0	12	0	1	106	9.6	2	299	14.9	no	1		0	1	0	1	0	42.3	0	42.3
43	bone, LN	2	8	2	0	0	501		2	1000	9.1	2	165	14.3	no	1	2	1	0	0	0			1	26.2
72	bone, LN	2	8	2	0	0	26		1	90	8.8	2	354	12.1	no	1	2	1	1	0	1	1	13.4	1	18.3
60	bone, LN	2	9	2	0	0	1000	1	2	322	8.9	2	214	9.5	no (5 yrs prior mets, high PSA received 1 year HTx outside KHCC, no metastatic work or other invistigations)	1	2	1	1	0	1	1	4.1	1	10.1
67	bone, LN	2	7	1	0	0	168	0	1	86	9.7	2	164	15.5	no	1	1	0	1	0	1	1	37.5	0	41.3
85	Bone	1	9	2	0	0	87	1	1	104	10.1	2	280	11.2	no	1	2	1	0	0	0	1	15.7	1	15.7
69	bone	1	10	2	0	0	146	2	1	61	9.2	2	321	9.9	no	1	1	0	0	0	0	1	2	1	6.2
76	bone and LN	2	9	2	0	0	193	0	1	75	9.5	2	327	12.6	no	1	2	1	0	0	0	0	37.4	0	37.4
72	bone	1	9	2	0	0	36	0	1	68	9.5	1	131	11.2	no	1	2	1	0	0	0	1	16.1	1	25.7
75	bone	1	8	2	0	0	980	0	2	1015	9	2	174	11.3	no	1	2	1	0	0	0	1	36.3	0	38.7
72	bone	1	7	1	0	0	74	0	1	88	9.4	2	188	16	no	1	2	1	1	0	1	0	37.5	0	37.5
68	bone	1	8	2	0	0	76	0	1	84	9.6	2	295	14.8	no	1	2	1	1	0	1	1	17.8	0	37.5
73	bone, LN	2	9	2	0	0	1000		2	231	8.8	2	234	12.8	no	1	2	1	1	0	1	1		0	17.4
78	bone	1	8	2	0	0	26	2	1	106	8.9	2	304	8.7	no	1	2	1	0	0	0	1	4.7	1	4.7
75	bone	1	7	1	0	0	222	3	1	38	8.4	2	463	9.1	no	1	1	0	0	0	0	1	12.7	1	18.9
75	bone	1	8	2	0	0	454	3	2	1316	8.5	2	229	8.8	no	1	2	1	0	0	0	1	5.7	1	13.1
72	bone	1	9	2	0	0	184	0	1	90	9.1	2	248	14.4	no	1	2	1	0	0	0	1	18.4	1	74.9
64	bone	1			0	0	256	3	2	822	8.7	2	223	12.8	no	1	2	1	0	0	0	1	5.2	1	5.2
86	bone	1	7	1	0	0	2983	1	2	188	9.4	2	213	13.3	no	1	1	0	0	0	0	0	10.1	1	10.1
78	bone	1	9	2	0	0	46		1	83	9.9	2	365	15.7	no	1	2	1	0	0	0	1	11.8	1	11.8
40	bone	1	7	1	0	0	34		1	80	9.5	2	258	12.5	no	1	1	0	0	0	0	1	16.5	1	12.1
69	bone and LN	2	9	2	0	0	72	1	2	447	8.2	2	259	13.6	no	1	2	1	0	0	0	1	3.9	1	13.2
82	bone	1	7	1	0	0	400	1	1	92	8.6	2	242	13.8	no	1	1	0	0	0	0	1	40	1	81.6
60	bone	1	9	2	0	0	10	2	2	273	9.9	2	289	14.5	no	1	2	1	0	0	0	1	4.7	1	7.1
62	bone and BM	2	9	2	1	0	162	1	2	204	8.4	2	296	10	no	1	2	1	0	0	0	1	9.4	1	18.1
57	bone	1	9	2	0	0	500	1	1	95	8.8	2	197	16.5	no	1	2	1	0	0	0	1	25.3	1	28.5
75	bone	1	10	2	0	0	114	1	2	331	9.4	2	274	12.9	no	1	2	1	0	0	0	1	6.3	1	18.4
62	bone and LNs	2	9	2	0	0	221		2	229	9.3	2	468	14.2	no	1	2	1	0	0	0	1	7.2	1	32.6
56	bone	1	9	2	0	0	1229		1	80	9.6	2	212	11.6	NO	0	2	1	0	0	0	1	19.7	1	34.1
73	LN	1	7	1	0	0	597	1	1	65	8.9	2	243	12.4	no	0		0	0	0	0	1	11	1	23.9
63	bone	1	7	1	0	0	131		1	93	10	2	347	15.3	no	0	1	0	0	0	0	0	11.6	0	11.6
55	bone + LN	2	9	2	0	0	324	3	2	651	8.3	2	184	7.3	no	1	2	1	0	0	0	1	0.8	1	3.3
57	bone	1	7	1	0	0	64	0	2	376	9.6	1	149	14.1	no	0	1	0	0	0	0	0	3.5	0	3.5
88	bone marrow	1			1	0	83	1	2	378	7.3	2	306	9.9	no	1		1	0	0	0	1	6.9	1	15.7
54	bone and LN	2	7	1	0	0	560		2	315	8.7	2	157	13.9	no	1	2	1	0	0	0	1	4.1	0	4.8
63	bone	1	8	2	0	0	488	0	2	140	9.5	1	127	13	no	1	2	1	0	0	0	1	23	0	74.1
59	bone	1	9	2	0	0	98	2	2	210	8.2	2	303	12.4	no	1	2	1	0	0	0	1	4.7	1	10
83	bone	1	10	2	0	0	280	1	2	423	8.6	2	228	9.4	no	1	2	1	0	0	0	1	14.4	1	20.5
67	bone,lung, lymph nodes	2	10	2	0	1	30000	0	1	68	8.3	2	283	12.6	no	1	2	1	0	0	0	1	27.7	1	81.3
51	bone	1	10	2	0	0	100	0	2	275	9.4	2	244	9.9	no	1	2	1	0	0	0	1	3.4	1	36.7
76	bone, LN	2	9	2	0	0	111		1	99	9.2	1	145	13.3	no	1	2	1	0	0	0	1	6	1	25.8
73	bone	1	7	1	0	0		0	1	98	9.7	2	276	13.3	no	0	1	0	0	0	0	1	5.5	0	98.2
74	bone	1	7	1	0	0	68	0	1	86	10.9	2	226	12.6	no	0	1	0	0	0	0	1	28.9	0	96.8
71	bone	1	9	2	0	0	389		2	433	9.8	2	188	13.7	no	1	2	1	0	0	0	1	11.7	0	15.8
82	bone and LN	2	8	2	0	0	516	1	1	116	9.3	2	261	14.2	no	1	2	1	0	0	0	1	45.4	1	79.9
64	bone and LN	2	9	2	0	0	75	1	2	181	9	2	271	11.8	no	1	2	1	0	0	0	1	8.2	1	15.8
69	bone	1	7	1	0	0		0	1	54		2	258	12.7	no	0	1	0	0	0	0	0	50.6	0	50.6
64	bone, liver, lung, and LN	2	9	2	0	1	2.2	2	2	132	9	2	548	12.9	no	1	2	1	0	0	0	1	3.3	1	4.4
70	bone and LN	2	9	2	0	0	287		2	1738	8.3	2	312	8.4	no	1	2	1	1	0	1	1	9.9	1	26.2
74	bone	1	7	1	0	0	290	0	2	1572	9.2	2	312	12.3	no	1	2	1	1	0	1	1	5.6	0	34.6
73	bone	1	8	2	0	0	53	0	1	121	9.6	2	203	13.7	no	1	2	1	1	0	1	1	25.6	0	34.6
58	bone and LN	2	9	2	0	0	1000	1	2	142	10.1	2	327	14.3	no	1	2	1	0	0	0			1	19.5
80	lung	1	9	2	0	1	233	1	2	245	8.5	2	339	12.9	no	1		1	0	0	0	1	21.8	1	21.8
48	bone and LN	2	8	2	0	0	1100	1	1	87	9.8	2	386	17	no	1	2	1	1	0	1	1	12.2	0	35.1
69	bone	1	9	2	0	0	1000	1	2	374	9	2	310	11	no	1	2	1	0	0	0	1	18.5	1	18.5
76	bone and lung	2	8	2	0	1	456	0	1	109	9.8	2	219	13.5	no	1	2	1	1	0	1	0	34.5	0	34.5
70	bone and LN	2	9	2	0	0	87		2	288	9.5	2	275	16	no	1	2	1	1	0	1	0	30.3	0	30.3
64	bone and LN	2	9	2	0	0	375	0	1	64	9.7	2	199	11.8	no	1	2	1	1	0	1	1	26.8	0	36.4
74	bone and LN	2	9	2	0	0	1000		2	219	9.6	2	307	14	no	1	2	1	1	0	1	1	10.3	0	16.2
74	bone	1	9	2	0	0	100	0	1	124		2	208	14.8	no	0	1	0	0	0	0	0	16.1	0	16.1
69	16/9/2018	1	10	2	0	1	298		2	159	9.3	2	195	14.4	no	1	2	1	0	0	0	0	7.7	0	7.7
75	bone	1	9	2	0	0	15.7	0	2	259	11.53	2	247	13.5	no	1	2	1	0	0	0	1	12.8	0	14
70	bone	1	8	2	0	0	168.2	3	2	132	10.11	2	296	12.5	no	1	2	1	0	0	0	1	4.5	0	13.8
63	Bone, lung, LNs	2			0	1	688		2	264	9.2	2	180	14.2	0	1	2	1	1	0	1	1	15.2	0	17.2
75	Bone	1	9	2	0	0	460	3	2	552	8.4	2	366	15.2	0	1	2	1	1	0	1	1	3.3	1	3.3
42	Bone	1	9	2	0	0	28	0	1	85	10.4	2	389	15.8	0	0	1	0	0	0	0	1	19.8	0	27
72	Bone	1	9	2	0	0	40	0	2	144	9.1	2	382	12.6	0	0	1	0	0	0	0	0	25	0	25
53	Bone	1	8	2	0	0	15		1	100	10.1	2	422	14.3	0	1	2	1	1	0	1	1	10.4	1	10.4
74	Bone, BM, LNs, Bone marrow	2			1	0	1280	1	2	680	8.9	2	192	9.2	0	1	2	1	0	0	0	0	25.8	0	25.8
70	Bone	1	9	2	0	0	42	1	1	74	9.9	2	189	14.5	0	0	1	0	0	0	0	1	12.9	0	26.2
59	Bone	1	7	1	0	0	729	0	1	38	9.4	2	221	15	0	0	1	0	0	0	0	1	23	0	42.7
60	Bone, LNs	2	7	1	0	0	39	0	2	975	9.9	2	388	12	0	1	2	1	1	0	1	1	9.9	1	18.8
66	Bone	1			0	0	600	3	2	299	9	2	368	13.6	0	1	2	1	0	0	0	0	24.1	0	24.1
54	Bone, lung, liver, LNs	2	9	2	0	1	45	0	1	92	9.2	2	349	14.5	0	1	2	1	1	0	1	0	25.4	0	25.4
73	Bone	1	7	1	0	0	100	0	1	92	9.7	1	132	14.5	0	1	1	0	0	0	0	0	23.1	0	23.1
59	Bone, LNs	2	10	2	0	0	100	1	2	272	9.6	2	240	12.4	0	1	2	1	0	0	0	1	8.5	1	12.5
81	Bone	1			0	0	5	1	1	106	8.2	1	146	9.9	0	0	1	0	0	0	0	0	26.8	0	26.8
76	bone	1	9	2	0	0	4719	2	1	103	9.4	2	351	13.2	0	1	2	1	0	0	0	1	8.8	1	24.7
67	LNs, lung	2	9	2	0	1	466	0	1	99	9.5	2	222	13.4	0	1		1	0	0	0	1	9	1	20.6
74	bone, BM	2			1	0	1363	0	2	412	9.1	2	198	14.1	0	1	2	1	0	0	0	0	1.2	0	1.2
65	bone	1	7	1	0	0	17.9		1	44		2	299	12.5	0	0	1	0	0	0	0	0	12.7	0	12.7
73	bone, lung, LN	2	9	2	0	1	1240	0	1	85	8.34	2	250	13.5	0	1	2	1	1	0	1	0	4.9	0	4.9
65	bone, BM, lung	2	9	2	0	1	100	1	2	379	9.56	1	74	13.7	0	1	2	1	1	0	1	1	10.4	0	13.1
64	lung	1			0	1	5.4	0	1	58	9.48	2	224	15.7	0	1		1	1	0	1	0	11.5	0	11.5
75	lung	1	8	2	0	1	179.3	0	1	77	9.49	1	111	15.4	0	1		1	1	0	1	0	12.5	0	12.5
79	bone	1	9	2	0	0	141.8	1	1	82	9.9	2	288	14	0	1	2	1	0	0	0	0	21.6	0	21.6
69	bone	1			0	0		0	2	232	8.5	2	180	14.1	1 (surgery)	1	2	1	1	0	1	0	9.9	0	9.9
84	bone	1	9	2	0	0	67		1	55	9.18	2	184	13.3	0	1	2	1	0	0	0	0	10	0	10
66	Bone, LN	2	9	2	0	0	231	0	2	235	9.5	1	122	13.5	0	1	2	1	1	0	1	1	18.6	0	19.5
65	bone	1	8	2	0	0	1096		2	141		2	299	10.6	0	1	2	1	0	0	0	not assessable (no repeat PSA)		0	4.8
53	bone, LN	2	7	1	0	0	560.9	1	2	1330	8.9	2	412	8.6	0	1	1	0	0	0	0	1	6.9	1	12.9
73	bone, lung	2	8	2	0	1	247.8	1	2	164	9	2	178	12.1	0	1	2	1	0	0	0	0	15	0	15
69	bone, LN	2	9	2	0	0	200	0	1	60	9.1	1	116	15	0	0	2	1	0	0	0	0	34.8	0	34.8
74	bone	1	9	2	0	0	89.6	1	2	246	8.5	2	201	11.8	0	1	2	1	0	0	0	1	5.8	1	15.9
70	bone, lung	2	9	2	0	1	1000	2	2	197	9.5	2	395	14.8	0	1	2	1	0	0	0	1	8.5	1	26.5
71	bone, LN	2	8	2	0	0	295.7	0	2	1101	9.2	2	371	10.5	0	1	2	1	1	0	1	1	18.8	0	33.8
65	bone, lung	2	9	2	0	1	12278	3	2	252	9.8	2	204	13.3	0	1	2	1	0	0	0	1	25.9	0	33.5
67	Bone, LN	2	10	2	0	0	5	1	1	95	9.2	2	189	14	0	0	1	0	0	0	0	1	29.5	0	32
75	Bone	1	9	2	0	0	791	3	1	114	9.5	2	201	13.4	0	1	2	1	0	0	0	1	9.9	0	31.7
78	Bone, LN	2	7	1	0	0	165	1	2	474	8.9	2	373	13.2	1 (surgery)	1	2	1	1	0	1	1	5.5	0	7.6
63	Bone, LN	2	8	2	0	0	110	0	2	444	9.1	2	235	12.1	0	1	2	1	1	0	1	1	29.6	0	30.4
71	bone, LN	2	9	2	0	0	262.8	3	2	553	8.2	2	279	8.7	0	1	2	1	0	0	0	1	1.7	0	1.9
60	bone, LN	2			0	0	89.6	0	1	69	9.4	2	252	14.6	0	0	1	0	1	0	1	1	28.7	0	33.4
74	lung, bone	2	8	2	0	1	62.9	0	2	215	9.8	2	179	12.5	0	1	2	1	1	0	1	0	34	0	34
58	bone and LN	2	8	2	0	0		0	1	113	9.4	1	107	14.8	0	0	1	0	1	0	1	0	20.5	0	20.5
64	bone	1	9	2	0	0	9.7	0	1	85	9.1	2	295	12.7	0	0	1	0	0	0	0	0	32.6	0	32.6
63	bone	1	9	2	0	0	11.6	0	1	101	10.1	2	337	12.1	0	1	2	1	1	0	1	1	23.8	0	33.7
70	bone	1	8	2	0	0		2	1	68	9.3	2	222	12.7	0	1	2	1	0	0	0	1	18.3	0	40.3
68	BM,bone,LN	2			0	1	115	2	2	1341	8.8	2	276	10.1	0	1	2	1	0	0	0	1	5.3	1	7.4
64	LN	1			0	0	100	0	1	85	9.9	2	224	8.81	0	1		1	1	0	1	1	26	0	46.5
59	bone	1	8	2	0	0	18.7	0	2	145	9.8	2	257	14.8	0	0	2	1	0	0	0	1	7.6	0	25
56	bone	1			0	0	605	3	2	722	9.3	2	911	9.4	0	1	2	1	0	0	0	1	9.3	0	10.1
75	LN	1	9	2	0	0	111	0	1	88	9.8	2	233	11.7	0	0		1	0	0	0	1	22	0	24.4
61	BONE	1	7	1	0	0	45		1	71	9.3	2	414.9	14.65	2	0	2	1	0	0	0	1	7.6	1	7.6
72	BONE	1	7	1	0	0	48	0	1	101	8.6	2	231	14.8	0	0	2	1	0	0	0	0	27.2	0	27.2
76	BM,bone,lung,LN	2			1	1	845	2	2	311	9.6	2	308	11	0	1	2	1	1	0	1	1	11.7	0	24.4
56	bone	1	9	2	0	0	552	1	2	640	8.7	2	394	9	0	0	2	1	0	0	0	1	17.1	0	24.9
71	bone,LN	2	7	1	0	0	92	1	1	97	9.4	2	271	14.7	0	1	2	1	0	0	0	1	7.9	0	23.2
76	bone	1	9	2	0	0		2	1	84	10.5	2	213	12.7	0	1	2	1	0	0	0	0	31.8	1	31.8
73	LN,Bone	2	10	2	0	0	374	2	1	92	9	2	304	13.9	0	1	2	1	0	0	0	0	22.1	0	22.1
60	bone, LN, adrenal gland	2	8	2	0	1	ND	0	1	92	9.6	2	255	15.1	0	1	2	1	0	1	1	0	17.1	0	17.1
51	bone	1	9	2	0	0	529		2	385	9.1	2	272	13.7	0	1	2	1	0	1	1	1	15.6	0	16.1
73	bone, LN, liver, lung	2	9	2	0	1	201	2	2	408	8.1	2	323	13.1	0	1	2	1	0	0	0	not assessable (no repeat PSA)		1	5.6
43	Bone, lung, liver, LNs	2	not assessable		0	1	3000	3	2	258	8	2	546	10.2	0	1	2	1	0	1	1	0	5.6	1	5.6
69	bone, LN	2	10	2	0	0	180	0	1	81	9.4	2	301	12.7	0	1	2	1	1	0	1	1	8.9	0	9.4
55	liver, lung, LN, bone	2	9	2	0	1	46	0	1	92	9.2	2	349	14.5	0	1	1	1	1	0	1	0	26.6	0	26.6
70	bone	1	7	1	0	0	178	0		ND	8.4	2	267	13.9	0	nd	nd	1	0	0	0	1	17.5	0	48.7
61	Bone, BM, LN	2	not assessable		1	0	8619	2	2	377	9.4	2	251	12.5	0	1	2	1	1	0	1	0	5.8	0	5.8
68	bone, lung	2	not assessable		0	1	263	1	2	955	9.3	2	201	15	0	1	2	1	0	1	1	1	6.6	0	12.1
75	bone, LN	2	not assessable		0	0	1887	1	2	775	9	1	137	12.1	0	1	2	not assessable	0	1	1	1	10.9	0	14.9
57	bone, BM, lung, LN	2	not assessable		1	1	2243	3	2	1094	10.21	1	76	8.6	0	1	2	1	0	1	1	0	0.9	0	0.9
76	bone, BM, lung	2			1	1	253	3	2	180	9.1	2	236	13.7	0	1	2	1	0	1	1	0		0	1.7
